# Supplementary material for: Structure-Guide Design and Optimization of Potential Druglikeness Inhibitors for TGFβRI with the Pyrrolopyrimidine Scaffold
Source: Pharmaceuticals (Basel). 2022 Oct 13;15(10):1264. doi: 10.3390/ph15101264 (PMC9653795; doi:10.3390/ph15101264)
Supplement: Supplementary file 1 [file pharmaceuticals-15-01264-s001.zip]

Archive with 1 entries (1 files):
- pharmaceuticals-1936266-supplementary.pdf
